# Supplementary material for: Conserved regulation of neurodevelopmental processes and behavior by FoxP in Drosophila
Source: PLoS One. 2019 Feb 12;14(2):e0211652. doi: 10.1371/journal.pone.0211652 (PMC6372147; doi:10.1371/journal.pone.0211652)
Supplement: S1 Table — Primes 1–3: amplification of FoxP isoforms containing the gateway sequences for subsequent FoxP cloning. Primers 4–5: FoxP Tagging. Primers 6–8: amplification of FoxP isoforms. Primers 9–14: Q-PCR primer sequences to amplify cDNA corresponding to FoxP (common region), 1tub23cf and RNApopl2. Primers 15–16: Primer sequences to detect FoxP genomic region deleted in the FoxP mutants. Genomic or cDNA sequences are leveled in black, gateway sequence is labeled in red, tagging cassette is labeled in blue. (XLSX) [file pone.0211652.s010.xlsx]

## Sheet: Table S1
	PCR amplicon	Oligonucleotides (5' to 3')
1	FoxP_Iso1_ Iso2_Fw (Gw)	GGGGACAAGTTTGTACAAAAAAGCAGGCTCCACCATGCATCGGATACATGACGACG
2	FoxP_Iso1_Rv (Gw)	GGGGACCACTTTGTACAAGAAAGCTGGGTCTATTTGAGACCCACATACCCAATG
3	FoxP_Iso2_Rv (Gw)	GGGGACCACTTTGTACAAGAAAGCTGGGTGAATCCGAACCTTCTTACCAAAC
4	FoxP-N-Tagg_Fw (Tagging cassette)	TGGGTAAAGGATCAATGGTAATGATTATAAATTTCAGTTTTAAAAACATGgaagtgcataccaatcaggacccgc
5	FoxP-N-Tagg_Rv (Tagging cassette)	AAGTCCGATTCCTTGGCATCCTCGGAATACTCGTCGTCATGTATCCGATGcttgtcgtcgtcatccttgtagtca
6	FoxP_Iso1_ Iso2_Fw	ATGCATCGGATACATGACGACG
7	FoxP_Iso1_Rv	CTATTTGAGACCCACATACCCAATG
8	FoxP_Iso2_Rv	TTTTCATTTCTATTTGGGAAATTATAC
9	FoxP_Q-PCR_Fw	TGTGCAACAGGAAATCCATC
10	FoxP_Q-PCR_Rv	AACTGCTTGTCAGGGGAGTC
11	1tub23cf_Q-PCR_Fw	TAATGGGCTCGGTCTACTCC
12	1tub23cf_Q-PCR_Rv	TGTCGAATACCTCTTCTTGCAG
13	RNApol2_Q-PCR_Fw	CCGCGATACTTCTCTCCAC
14	RNApol2_Q-PCR_Rv	GACCAGCTAGGCGACATTC
15	FoxP_Deletion_ Fw	TGCAGCCGTACGTACACAA
16	FoxP_Deletion_Rv	TCTGCATGCTGTCCAATACC
