# Supplementary material for: Conserved regulation of neurodevelopmental processes and behavior by FoxP in Drosophila
Source: PLoS One. 2019 Feb 12;14(2):e0211652. doi: 10.1371/journal.pone.0211652 (PMC6372147; doi:10.1371/journal.pone.0211652)
Supplement: S2 Table — Data is depicted as relative FoxP expression. S 2.1Table: Fold change indicates the proportion between FoxP relative expression at the indicated stage with FoxP expression at embryonic stage (being the lowest relative expression level). S2.2 Table: Fold change indicates the proportion between FoxP relative expression in neural tissues and the rest of the body in each developmental stage. (XLSX) [file pone.0211652.s011.xlsx]

## Sheet: Table S2
Table S2.1
n	Embryos	Larva L3	Pupa 24h	Pupa 48h	Pupa 62h	Adult 0-1h	Adult 1 day	Adult 10 day	Adult 30 day
1	0.0623679	0.283249	0.496863	0.407493	0.459151	1.04001	1.1697	0.512609	0.107401
2	0.103881	0.115324	0.373433	0.714851	0.55076	1.05787	0.5299	0.26214	0.110125
3	0.0763671	0.106421	0.409063	0.630931	0.650687	0.902117	0.475616	0.374065	0.0999668
n	3	3	3	3	3	3	3	3	3
AVG	0.0808721	0.168331	0.426453	0.584425	0.553532	1	0.725074	0.382938	0.105831
SD	0.0211201	0.0996211	0.0635262	0.158869	0.0957981	0.0852381	0.386017	0.12547	0.00525778
SEM	0.0121937	0.0575163	0.0366769	0.0917231	0.0553091	0.0492122	0.222867	0.0724403	0.00303558
Fold change	1	2.07816	5.26485	7.21512	6.83373	12.3457	8.95153	4.72763	1.30655
Table S2.2	Larva L3		Adult 0-1h		Adult 1 day		Adult 10 day		Adult 30 day
n	Brain	Rest	Brain	Rest	Brain	Rest	Brain	Rest	Brain	Rest
1	0.0383918	0.003239	0.893327	0.030364	0.472735	0.024788	0.57591	0.011573	0.556685	0.008499
2	0.024671	0.001432	1.1233	0.045538	0.861252	0.046759	0.41753	0.00753	0.395244	0.003247
3	0.058357	0.002226	0.983369	0.071002	0.749269	0.026367	0.516605	0.014494	0.370566	0.010509
4				0.028401		0.046972		0.007904		0.009904
n	3	3	3	4	3	4	3	4	3	4
AVG	0.0404733	0.002299	1	0.0438262	0.694419	0.0362215	0.503348	0.0103753	0.440832	0.00803975
SD	0.0169392	0.000905709	0.115887	0.0196691	0.199982	0.0123078	0.0800181	0.00329652	0.101088	0.00330424
SEM	0.00977984	0.000522911	0.0669074	0.00983456	0.11546	0.00615392	0.0461985	0.00164826	0.058363	0.00165212
Fold change	17.6047		22.8174		19.1714		48.5143		54.8315
