# Supplementary material for: Conserved regulation of neurodevelopmental processes and behavior by FoxP in Drosophila
Source: PLoS One. 2019 Feb 12;14(2):e0211652. doi: 10.1371/journal.pone.0211652 (PMC6372147; doi:10.1371/journal.pone.0211652)
Supplement: S3 Table — Percentage of co-localization between FoxP labeling signal and anti-Elav or anti-Repo signal in wild type brain image-stacks. (XLSX) [file pone.0211652.s012.xlsx]

## Sheet: Table S3
	anti-FoxP % of Co-localization
n	anti-Elav	anti-Repo
1	0.9323	0.026
2	0.843	0.007
3	0.914	0.0018
4	0.96	0.047
5	0.849
n	5	4
AVG	0.89966	0.02045
SD	0.0516931	0.0205299
SEM	0.0231179	0.0102649
