# Supplementary material for: Conserved regulation of neurodevelopmental processes and behavior by FoxP in Drosophila
Source: PLoS One. 2019 Feb 12;14(2):e0211652. doi: 10.1371/journal.pone.0211652 (PMC6372147; doi:10.1371/journal.pone.0211652)
Supplement: S4 Table — Percentage of dead pupa per vial. (XLSX) [file pone.0211652.s013.xlsx]

## Sheet: Table S4
	% Dead pupa
n	Wt	FoxP-/-	FoxP-/+	Control	FoxP-RNAi1	FoxP-RNAi2
1	0	54	11	4.7619	28.5714	21.4286
2	2	82	11	0	25	17.6471
3	2.5	67	7	3.22581	8.33333	17.3913
4	0	62	12	0	20	16.6667
5	1.38889	61	14	7.69231	37.5	11.1111
6	1.0101	82	13	3.0303	29.4118	27.2727
7		65	10
8		76	10
9		81	6
10		68	16
11		74	9
n	6	11	11	6	6	6
AVG	1.14983	70.1818	10.8182	3.11839	24.8028	18.5862
SD	1.02632	9.48492	2.92637	2.93564	9.90972	5.3927
SEM	0.418992	2.85981	0.882333	1.19847	4.04563	2.20156
