# Supplementary material for: Conserved regulation of neurodevelopmental processes and behavior by FoxP in Drosophila
Source: PLoS One. 2019 Feb 12;14(2):e0211652. doi: 10.1371/journal.pone.0211652 (PMC6372147; doi:10.1371/journal.pone.0211652)
Supplement: S5 Table — Percentage of flies alive over days post-eclosion per vial. (XLSX) [file pone.0211652.s014.xlsx]

## Sheet: Survivial
% Survivors
Day	Wt								FoxP-/-															FoxP-/+				Control					FoxP-RNAi1								FoxP-RNAi2
	1	2	3	4	5	6	7	8	1	2	3	4	5	6	7	8	9	10	11	12	13	14	15	1	2	3	4	1	2	3	4	5	1	2	3	4	5	6	7	8	1	2	3	4	5	6
1	100	100	100	100	100	100	100	100	100	100	100	100	100	100	100	100	100	100	100	100	100	100	100	100	100	100	100	100	100	100	100	100	100	100	100	100	100	100	100	100	100	100	100	100	100	100
2	100	100	100	100	100	100	100	100	100	100	92.9	100	91.7	86.7	100	100	100	100	88.9	100	100	100	100	100	100	100	100	100	100	100	100	100	100	100	100	92	100	100	100	100	100	100	100	100	100	100
3	100	100	100	100	100	100	100	100	46.7	66.7	35.7	80	41.7	60	88.9	100	100	100	88.9	100	100	50	100	100	100	100	100	100	100	100	100	100	100	100	100	85	71	89	100	94	100	100	100	100	93	100
4	100	100	100	100	100	100	100	100	46.7	66.7	28.6	73.3	41.7	60	77.8	100	80	100	88.9	100	100	50	100	100	100	100	100	100	100	100	100	100	100	100	100	85	50	78	63	88	100	100	94	93	93	100
5	100	100	100	100	100	100	95	100	46.7	60	28.6	66.7	41.7	40	66.7	100	80	100	88.9	66.7	80	50	87.5	100	100	100	100	100	100	100	100	100	100	100	100	77	50	78	50	81	100	100	94	93	93	100
6	100	100	100	100	100	100	95	100	46.7	60	21.4	60	41.7	40	66.7	100	50	66.7	55.6	66.7	60	50	62.5	100	100	100	100	100	100	100	100	100	100	100	100	77	50	44	25	75	100	100	94	87	93	100
7	100	100	100	100	100	100	95	100	40	60	21.4	53.3	33.3	40	44.4	100	40	66.7	44.4	33.3	60	50	62.5	100	100	100	100	100	100	100	100	100	100	80	50	77	50	33	25	69	100	100	94	87	93	100
8	100	100	100	100	100	100	95	100	20	46.7	21.4	40	25	33.3	22.2	100	40	50	33.3	33.3	60	50	50	100	100	100	100	100	100	100	100	100	100	80	50	77	50	22	25	69	100	100	94	87	93	100
9	100	100	100	100	100	100	95	100	20	40	14.3	40	25	26.7	22.2	100	40	16.7	22.2	33.3	60	50	50	100	100	100	100	100	100	100	100	100	100	80	50	69	50	22	25	69	100	100	94	87	93	100
10	100	100	100	100	100	100	95	100	20	26.7	14.3	33.3	25	26.7	11.1	100	20	16.7	22.2	33.3	60	50	37.5	100	100	100	100	100	100	100	100	100	100	80	50	69	50	22	25	69	100	100	94	80	93	100
11	100	100	100	100	100	100	95	100	20	26.7	7.1	33.3	16.7	20	11.1	100	20	16.7	22.2	33.3	60	50	37.5	100	100	100	100	100	100	100	100	100	100	80	50	69	50	22	25	69	100	100	94	73	93	100
12	100	100	95	100	100	100	95	100	20	26.7	7.1	33.3	8.3	13.3	11.1	100	0	0	11.1	33.3	60	50	37.5	95	100	100	100	87	100	100	100	100	100	80	50	69	50	22	25	69	100	100	94	73	93	100
13	100	100	95	100	100	100	95	100	20	20	0	13.3	8.3	13.3	0	100	0	0	11.1	0	60	50	37.5	95	100	100	100	87	100	100	100	100	100	80	50	69	50	22	25	63	100	100	94	73	93	100
14	100	100	95	100	100	100	95	100	20	20	0	13.3	8.3	13.3	0	100	0	0	0	0	60	50	37.5	95	100	100	100	87	100	100	100	100	100	80	50	69	50	22	25	63	93	100	94	73	87	93
15	100	100	90	95	100	100	95	100	13.3	13.3	0	13.3	8.3	13.3	0	75	0	0	0	0	60	0	37.5	95	100	100	100	87	100	100	100	100	100	80	50	54	50	22	25	63	93	100	94	67	87	87
16	100	100	90	95	100	100	95	100	13.3	13.3	0	13.3	8.3	13.3	0	75	0	0	0	0	0	0	12.5	95	100	100	100	87	100	100	100	100	100	70	50	54	50	22	25	63	93	100	94	67	87	87
17	100	100	80	95	100	100	95	100	13.3	13.3	0	6.7	8.3	13.3	0	50	0	0	0	0	0	0	12.5	95	100	100	100	87	100	100	100	100	100	70	50	54	50	22	25	63	93	100	94	67	87	87
18	100	100	80	95	100	100	95	100	13.3	13.3	0	6.7	8.3	13.3	0	50	0	0	0	0	0	0	12.5	95	100	100	100	87	100	100	100	100	100	70	50	54	50	22	25	50	93	100	94	67	87	87
19	100	100	80	95	100	100	95	100	13.3	13.3	0	6.7	8.3	13.3	0	50	0	0	0	0	0	0	12.5	95	100	100	100	87	100	100	100	100	100	70	50	54	50	22	25	44	87	100	94	67	87	87
20	100	100	80	95	100	100	95	100	13.3	13.3	0	6.7	8.3	13.3	0	50	0	0	0	0	0	0	12.5	95	100	100	100	87	100	100	100	100	100	70	50	46	50	22	25	44	87	100	94	67	87	87
21	95	100	80	95	95	100	95	100	6.7	13.3	0	6.7	8.3	6.7	0	50	0	0	0	0	0	0	12.5	95	100	100	95	87	100	100	100	100	100	70	50	46	43	22	25	38	87	100	94	67	87	87
22	95	100	80	95	95	100	95	100	6.7	13.3	0	6.7	8.3	6.7	0	50	0	0	0	0	0	0	0	95	100	100	95	87	100	100	100	100	100	70	50	38	43	22	25	31	80	100	94	67	87	87
23	95	100	80	95	95	100	95	100	6.7	13.3	0	6.7	0	6.7	0	50	0	0	0	0	0	0	0	95	100	100	95	87	100	100	100	100	100	70	50	38	36	22	25	31	80	93	94	67	87	87
24	75	100	75	90	95	100	95	100	6.7	13.3	0	6.7	0	6.7	0	50	0	0	0	0	0	0	0	95	100	95	90	87	100	100	100	100	100	70	0	38	36	22	25	25	80	93	88	60	87	80
25	75	100	75	90	95	100	95	100	0	6.7	0	6.7	0	6.7	0	25	0	0	0	0	0	0	0	95	100	95	90	87	100	100	100	100	100	60	0	38	29	22	25	25	80	93	88	60	87	80
26	75	100	75	90	90	100	90	95	0	6.7	0	6.7	0	6.7	0	25	0	0	0	0	0	0	0	85	90	95	85	87	100	100	100	100	80	60	0	38	29	22	13	19	80	87	88	60	87	80
27	75	100	75	90	90	100	90	95	0	6.7	0	0	0	6.7	0	0	0	0	0	0	0	0	0	85	90	95	85	87	100	100	93	100	80	50	0	23	29	22	13	19	80	87	81	60	87	80
28	70	100	75	90	90	100	85	95	0	6.7	0	0	0	6.7	0	0	0	0	0	0	0	0	0	85	85	95	85	87	100	93	93	100	80	50	0	15	29	22	13	13	80	87	81	60	87	80
29	70	100	75	90	90	100	85	95	0	0	0	0	0	6.7	0	0	0	0	0	0	0	0	0	85	85	95	85	87	100	93	93	100	80	40	0	0	29	22	13	13	73	87	81	60	87	73
30	70	100	75	90	90	100	85	95	0	0	0	0	0	6.7	0	0	0	0	0	0	0	0	0	85	85	95	85	80	100	93	93	100	80	30	0	0	21	22	0	6	73	87	81	53	87	67
31	65	100	75	90	90	95	85	95	0	0	0	0	0	6.7	0	0	0	0	0	0	0	0	0	75	85	95	85	80	100	93	93	100	60	10	0	0	14	22	0	6	67	87	75	53	87	60
32	65	100	75	90	90	95	85	95	0	0	0	0	0	0	0	0	0	0	0	0	0	0	0	75	85	95	85	80	100	93	93	100	60	0	0	0	14	22	0	0	67	80	75	53	87	60
33	65	100	70	90	85	95	75	80	0	0	0	0	0	0	0	0	0	0	0	0	0	0	0	60	75	90	85	80	100	93	93	100	60	0	0	0	14	22	0	0	60	80	69	53	87	60
34	65	100	70	90	85	95	75	80	0	0	0	0	0	0	0	0	0	0	0	0	0	0	0	60	75	90	85	80	100	93	93	100	40	0	0	0	7	22	0	0	53	80	69	53	80	60
35	65	100	70	90	85	95	75	80	0	0	0	0	0	0	0	0	0	0	0	0	0	0	0	60	75	90	85	80	100	93	93	100	20	0	0	0	7	22	0	0	47	80	69	53	80	60
36	50	95	70	90	85	90	75	75	0	0	0	0	0	0	0	0	0	0	0	0	0	0	0	15	55	90	85	73	100	93	93	100	0	0	0	0	7	22	0	0	47	73	69	53	80	60
37	50	95	70	90	85	90	75	75	0	0	0	0	0	0	0	0	0	0	0	0	0	0	0	15	55	90	85	73	100	93	93	100	0	0	0	0	7	22	0	0	47	73	63	53	80	60
38	50	95	70	90	85	90	75	75	0	0	0	0	0	0	0	0	0	0	0	0	0	0	0	15	55	90	85	73	100	87	93	100	0	0	0	0	7	11	0	0	40	73	63	53	80	60
39	50	95	70	90	85	90	75	55	0	0	0	0	0	0	0	0	0	0	0	0	0	0	0	15	55	90	80	73	92	87	86	100	0	0	0	0	7	11	0	0	40	73	56	53	80	53
40	50	95	70	90	85	90	75	55	0	0	0	0	0	0	0	0	0	0	0	0	0	0	0	15	55	90	80	60	85	87	86	93	0	0	0	0	7	11	0	0	40	73	56	53	80	53
41	50	90	50	90	85	90	55	45	0	0	0	0	0	0	0	0	0	0	0	0	0	0	0	15	50	90	75	53	77	87	79	93	0	0	0	0	7	11	0	0	40	73	50	53	73	47
42	50	90	50	90	85	90	55	45	0	0	0	0	0	0	0	0	0	0	0	0	0	0	0	15	50	90	75	53	69	80	79	93	0	0	0	0	7	0	0	0	40	67	50	47	67	47
43	50	90	50	90	85	90	55	45	0	0	0	0	0	0	0	0	0	0	0	0	0	0	0	15	50	90	75	53	69	80	64	87	0	0	0	0	7	0	0	0	33	67	50	47	53	47
44	40	65	50	85	75	70	55	30	0	0	0	0	0	0	0	0	0	0	0	0	0	0	0	0	20	90	75	47	38	67	57	87	0	0	0	0	7	0	0	0	33	60	50	40	53	47
45	40	65	50	85	75	70	55	30	0	0	0	0	0	0	0	0	0	0	0	0	0	0	0	0	20	90	75	27	38	67	57	80	0	0	0	0	7	0	0	0	33	53	50	33	53	47
46	35	65	40	85	75	65	55	20	0	0	0	0	0	0	0	0	0	0	0	0	0	0	0	0	20	80	70	27	38	20	36	80	0	0	0	0	7	0	0	0	27	53	50	27	53	40
47	35	65	40	85	75	65	55	20	0	0	0	0	0	0	0	0	0	0	0	0	0	0	0	0	20	80	70	20	38	20	36	80	0	0	0	0	7	0	0	0	20	47	44	27	47	27
48	35	60	35	85	70	65	15	5	0	0	0	0	0	0	0	0	0	0	0	0	0	0	0	0	20	75	55	20	38	20	36	60	0	0	0	0	7	0	0	0	13	33	38	27	40	20
49	35	60	35	85	70	65	15	5	0	0	0	0	0	0	0	0	0	0	0	0	0	0	0	0	20	75	55	20	38	13	36	60	0	0	0	0	7	0	0	0	13	27	31	20	40	20
50	35	60	35	85	70	65	15	5	0	0	0	0	0	0	0	0	0	0	0	0	0	0	0	0	20	75	55	20	23	13	36	60	0	0	0	0	7	0	0	0	13	20	25	20	7	13
51	20	15	35	80	60	45	15	5	0	0	0	0	0	0	0	0	0	0	0	0	0	0	0	0	15	75	55	20	23	13	29	60	0	0	0	0	7	0	0	0	13	13	25	7	7	13
52	20	15	35	80	60	45	15	5	0	0	0	0	0	0	0	0	0	0	0	0	0	0	0	0	15	75	55	20	23	13	29	60	0	0	0	0	7	0	0	0	7	13	19	7	7	13
53	20	15	35	75	50	40	10	0	0	0	0	0	0	0	0	0	0	0	0	0	0	0	0	0	15	50	45	20	23	13	29	60	0	0	0	0	7	0	0	0	7	0	19	7	7	13
54	20	15	35	75	50	40	10	0	0	0	0	0	0	0	0	0	0	0	0	0	0	0	0	0	15	50	45	20	23	13	29	47	0	0	0	0	7	0	0	0	0	0	19	0	7	13
55	15	15	15	65	50	40	0	0	0	0	0	0	0	0	0	0	0	0	0	0	0	0	0	0	15	30	25	20	23	0	14	47	0	0	0	0	7	0	0	0	0	0	13	0	7	13
56	15	15	15	65	50	40	0	0	0	0	0	0	0	0	0	0	0	0	0	0	0	0	0	0	15	30	25	13	23	0	14	47	0	0	0	0	7	0	0	0	0	0	13	0	7	13
57	15	15	15	65	50	40	0	0	0	0	0	0	0	0	0	0	0	0	0	0	0	0	0	0	15	30	25	13	23	0	14	40	0	0	0	0	7	0	0	0	0	0	13	0	7	13
58	10	5	10	55	35	20	0	0	0	0	0	0	0	0	0	0	0	0	0	0	0	0	0	0	15	25	25	13	23	0	14	40	0	0	0	0	7	0	0	0	0	0	13	0	7	13
59	10	5	10	55	35	20	0	0	0	0	0	0	0	0	0	0	0	0	0	0	0	0	0	0	15	25	25	13	15	0	14	40	0	0	0	0	7	0	0	0	0	0	13	0	7	13
60	10	5	5	45	35	20	0	0	0	0	0	0	0	0	0	0	0	0	0	0	0	0	0	0	5	15	20	7	15	0	14	27	0	0	0	0	7	0	0	0	0	0	13	0	7	13
61	10	5	5	45	35	20	0	0	0	0	0	0	0	0	0	0	0	0	0	0	0	0	0	0	5	15	20	7	15	0	14	27	0	0	0	0	7	0	0	0	0	0	13	0	7	13
62	10	0	5	35	5	5	0	0	0	0	0	0	0	0	0	0	0	0	0	0	0	0	0	0	0	10	10	7	15	0	14	20	0	0	0	0	7	0	0	0	0	0	13	0	7	7
63	10	0	5	35	5	5	0	0	0	0	0	0	0	0	0	0	0	0	0	0	0	0	0	0	0	10	10	7	8	0	14	20	0	0	0	0	7	0	0	0	0	0	13	0	7	7
64	10	0	5	35	5	5	0	0	0	0	0	0	0	0	0	0	0	0	0	0	0	0	0	0	0	10	10	7	8	0	14	20	0	0	0	0	7	0	0	0	0	0	13	0	7	7
65	10	0	5	35	5	5	0	0	0	0	0	0	0	0	0	0	0	0	0	0	0	0	0	0	0	10	10	7	8	0	14	20	0	0	0	0	7	0	0	0	0	0	6	0	7	7
66	10	0	5	35	5	5	0	0	0	0	0	0	0	0	0	0	0	0	0	0	0	0	0	0	0	10	10	7	8	0	14	13	0	0	0	0	7	0	0	0	0	0	6	0	7	7
67	10	0	5	35	5	5	0	0	0	0	0	0	0	0	0	0	0	0	0	0	0	0	0	0	0	5	0	7	0	0	7	13	0	0	0	0	0	0	0	0	0	0	6	0	7	7
68	10	0	5	35	5	5	0	0	0	0	0	0	0	0	0	0	0	0	0	0	0	0	0	0	0	5	0	0	0	0	0	7	0	0	0	0	0	0	0	0	0	0	6	0	7	7
69	10	0	5	20	5	5	0	0	0	0	0	0	0	0	0	0	0	0	0	0	0	0	0	0	0	5	0	0	0	0	0	0	0	0	0	0	0	0	0	0	0	0	0	0	0	0
70	10	0	5	20	5	5	0	0	0	0	0	0	0	0	0	0	0	0	0	0	0	0	0	0	0	5	0	0	0	0	0	0	0	0	0	0	0	0	0	0	0	0	0	0	0	0
71	10	0	5	20	5	5	0	0	0	0	0	0	0	0	0	0	0	0	0	0	0	0	0	0	0	5	0	0	0	0	0	0	0	0	0	0	0	0	0	0	0	0	0	0	0	0
72	0	0	5	20	5	0	0	0	0	0	0	0	0	0	0	0	0	0	0	0	0	0	0	0	0	5	0	0	0	0	0	0	0	0	0	0	0	0	0	0	0	0	0	0	0	0
73	0	0	5	20	5	0	0	0	0	0	0	0	0	0	0	0	0	0	0	0	0	0	0	0	0	5	0	0	0	0	0	0	0	0	0	0	0	0	0	0	0	0	0	0	0	0
74	0	0	0	20	5	0	0	0	0	0	0	0	0	0	0	0	0	0	0	0	0	0	0	0	0	0	0	0	0	0	0	0	0	0	0	0	0	0	0	0	0	0	0	0	0	0
75	0	0	0	20	5	0	0	0	0	0	0	0	0	0	0	0	0	0	0	0	0	0	0	0	0	0	0	0	0	0	0	0	0	0	0	0	0	0	0	0	0	0	0	0	0	0
76	0	0	0	0	5	0	0	0	0	0	0	0	0	0	0	0	0	0	0	0	0	0	0	0	0	0	0	0	0	0	0	0	0	0	0	0	0	0	0	0	0	0	0	0	0	0
77	0	0	0	0	5	0	0	0	0	0	0	0	0	0	0	0	0	0	0	0	0	0	0	0	0	0	0	0	0	0	0	0	0	0	0	0	0	0	0	0	0	0	0	0	0	0
78	0	0	0	0	5	0	0	0	0	0	0	0	0	0	0	0	0	0	0	0	0	0	0	0	0	0	0	0	0	0	0	0	0	0	0	0	0	0	0	0	0	0	0	0	0	0
79	0	0	0	0	5	0	0	0	0	0	0	0	0	0	0	0	0	0	0	0	0	0	0	0	0	0	0	0	0	0	0	0	0	0	0	0	0	0	0	0	0	0	0	0	0	0
80	0	0	0	0	5	0	0	0	0	0	0	0	0	0	0	0	0	0	0	0	0	0	0	0	0	0	0	0	0	0	0	0	0	0	0	0	0	0	0	0	0	0	0	0	0	0
