# Supplementary material for: Conserved regulation of neurodevelopmental processes and behavior by FoxP in Drosophila
Source: PLoS One. 2019 Feb 12;14(2):e0211652. doi: 10.1371/journal.pone.0211652 (PMC6372147; doi:10.1371/journal.pone.0211652)
Supplement: S6 Table — Distance is expressed in cm. (XLSX) [file pone.0211652.s015.xlsx]

## Sheet: Table S6
n	Total distance (cm)
	Wt	FoxP-/-	FoxP+/-	actin-GAL4			elav-GAL4
				Control	FoxP-RNAi1	FoxP-RNAi2	Control	FoxP-RNAi1	FoxP-RNAi2
1	273.149	20.2781	166.258	1366.58	130.534	583.732	393.833	121.161	478.622
2	285.379	23.0407	107.553	1315.62	156.696	800.018	178.542	144.024	321.935
3			213.946	1217.26		647.716	310.027	126.349	326.479
4			172.45	1043.25			465.275
5							269.322
6							417.648
n	2	2	4	4	2	3	6	3	3
AVG	279.264	21.6594	165.052	1235.68	143.615	677.155	339.108	130.511	375.678
SD	8.6477	1.95345	43.7908	142.47	18.4988	111.108	106.375	11.9865	89.1803
SEM	6.11485	1.3813	21.8954	71.235	13.0806	64.1482	43.4275	6.9204	51.4882
