# Supplementary material for: Conserved regulation of neurodevelopmental processes and behavior by FoxP in Drosophila
Source: PLoS One. 2019 Feb 12;14(2):e0211652. doi: 10.1371/journal.pone.0211652 (PMC6372147; doi:10.1371/journal.pone.0211652)
Supplement: S7 Table — Percentage of flies remaining in the platform over time. (XLSX) [file pone.0211652.s016.xlsx]

## Sheet: Table S7
Time (s)	Control							FoxP-/-							FoxP-/+
	1	2	3	4	Av	Sd	SEM	1	2	3	4	Av	Sd	SEM	1	2	3	4	5	Av	Sd	SEM
0.5	100	100	100	100	100	0	0	100	100	100	100	100	0	0	100	100	100	100	100	100	0	0
1	55.5556	33.3333	25	44.4444	39.5833	13.2976	6.6488	100	100	90	100	97.5	5	2.5	44.4444	50	33.3333	42.8571	14.2857	36.9841	14.0366	6.27737
1.5	11.1111	22.2222	12.5	22.2222	17.0139	6.04074	3.02037	100	100	90	100	97.5	5	2.5	22.2222	12.5	33.3333	28.5714	14.2857	22.1825	8.96202	4.00794
2	11.1111	22.2222	12.5	22.2222	17.0139	6.04074	3.02037	100	100	80	100	95	10	5	22.2222	12.5	33.3333	14.2857	14.2857	19.3254	8.68903	3.88585
2.5	11.1111	11.1111	0	22.2222	11.1111	9.07218	4.53609	100	100	80	100	95	10	5	22.2222	12.5	33.3333	14.2857	14.2857	19.3254	8.68903	3.88585
3	11.1111	11.1111	0	22.2222	11.1111	9.07218	4.53609	100	100	80	100	95	10	5	22.2222	12.5	33.3333	0	14.2857	16.4683	12.3415	5.5193
3.5	11.1111	11.1111	0	22.2222	11.1111	9.07218	4.53609	100	100	80	100	95	10	5	22.2222	12.5	33.3333	0	14.2857	16.4683	12.3415	5.5193
4	11.1111	11.1111	0	22.2222	11.1111	9.07218	4.53609	100	100	80	100	95	10	5	22.2222	12.5	33.3333	0	14.2857	16.4683	12.3415	5.5193
4.5	11.1111	11.1111	0	22.2222	11.1111	9.07218	4.53609	100	100	70	100	92.5	15	7.5	11.1111	12.5	33.3333	0	14.2857	14.246	12.0432	5.38587
5	11.1111	11.1111	0	22.2222	11.1111	9.07218	4.53609	100	100	70	100	92.5	15	7.5	11.1111	12.5	33.3333	0	0	11.3889	13.6224	6.09214
5.5	11.1111	11.1111	0	22.2222	11.1111	9.07218	4.53609	100	100	70	100	92.5	15	7.5	11.1111	12.5	33.3333	0	0	11.3889	13.6224	6.09214
6	11.1111	0	0	11.1111	5.55556	6.415	3.2075	100	100	70	100	92.5	15	7.5	11.1111	12.5	33.3333	0	0	11.3889	13.6224	6.09214
6.5	11.1111	0	0	11.1111	5.55556	6.415	3.2075	100	100	70	100	92.5	15	7.5	11.1111	12.5	33.3333	0	0	11.3889	13.6224	6.09214
7	11.1111	0	0	11.1111	5.55556	6.415	3.2075	100	100	70	100	92.5	15	7.5	11.1111	12.5	33.3333	0	0	11.3889	13.6224	6.09214
7.5	11.1111	0	0	11.1111	5.55556	6.415	3.2075	100	100	70	100	92.5	15	7.5	11.1111	12.5	33.3333	0	0	11.3889	13.6224	6.09214
8	11.1111	0	0	11.1111	5.55556	6.415	3.2075	100	100	70	100	92.5	15	7.5	11.1111	12.5	33.3333	0	0	11.3889	13.6224	6.09214
8.5	11.1111	0	0	11.1111	5.55556	6.415	3.2075	100	100	70	100	92.5	15	7.5	11.1111	12.5	33.3333	0	0	11.3889	13.6224	6.09214
9	11.1111	0	0	11.1111	5.55556	6.415	3.2075	100	100	70	100	92.5	15	7.5	11.1111	12.5	33.3333	0	0	11.3889	13.6224	6.09214
9.5	11.1111	0	0	11.1111	5.55556	6.415	3.2075	100	100	70	100	92.5	15	7.5	11.1111	12.5	33.3333	0	0	11.3889	13.6224	6.09214
10	11.1111	0	0	11.1111	5.55556	6.415	3.2075	100	100	70	100	92.5	15	7.5	11.1111	12.5	33.3333	0	0	11.3889	13.6224	6.09214
	Actin-GAL4
Time (s)	Control								FoxP-RNAi1							FoxP-RNAi2
	1	2	3	4	5	Av	Sd	SEM	1	2	3	4	Av	Sd	SEM	1	2	3	4	Av	Sd	SEM
0	100	100	100	100	100	100	0	0	100	100	100	100	100	0	0	100	100	100	100	100	0	0
0.5	40	54.5455	50	100	85.7143	66.0519	25.5335	11.4189	100	100	100	100	100	0	0	83.3333	100	11.1111	14.2857	52.1825	46.1155	23.0577
1	20	36.3636	40	61.9048	14.2857	34.5108	18.7324	8.37738	100	100	100	100	100	0	0	50	87.5	11.1111	28.5714	44.2956	32.902	16.451
1.5	0	9.09091	40	47.619	14.2857	22.1991	20.5566	9.19318	100	100	100	100	100	0	0	33.3333	62.5	11.1111	14.2857	30.3075	23.5988	11.7994
2	0	18.1818	40	42.8571	14.2857	23.0649	18.1069	8.09765	100	100	100	100	100	0	0	33.3333	50	11.1111	14.2857	27.1825	18.1024	9.05119
2.5	0	18.1818	20	33.3333	0	14.303	14.3074	6.39846	100	92.3077	100	100	98.0769	3.84615	1.92308	16.6667	12.5	11.1111	14.2857	13.6409	2.39948	1.19974
3	0	9.09091	20	33.3333	0	12.4848	14.2688	6.38122	100	92.3077	100	100	98.0769	3.84615	1.92308	16.6667	12.5	0	14.2857	10.8631	7.44048	3.72024
3.5	0	18.1818	20	28.5714	0	13.3506	12.8034	5.72584	100	92.3077	100	100	98.0769	3.84615	1.92308	0	0	0	14.2857	3.57143	7.14286	3.57143
4	0	9.09091	20	28.5714	0	11.5325	12.5895	5.6302	92.3077	92.3077	92.3077	100	94.2308	3.84615	1.92308	0	0	0	14.2857	3.57143	7.14286	3.57143
4.5	0	18.1818	10	28.5714	0	11.3506	12.2752	5.48962	92.3077	92.3077	92.3077	100	94.2308	3.84615	1.92308	0	0	0	14.2857	3.57143	7.14286	3.57143
5	0	18.1818	10	28.5714	0	11.3506	12.2752	5.48962	92.3077	84.6154	92.3077	100	92.3077	6.28074	3.14037	0	0	0	0	0	0	0
5.5	0	9.09091	10	9.52381	0	5.72294	5.23419	2.3408	92.3077	84.6154	92.3077	100	92.3077	6.28074	3.14037	0	0	0	0	0	0	0
6	0	9.09091	10	9.52381	0	5.72294	5.23419	2.3408	92.3077	84.6154	92.3077	100	92.3077	6.28074	3.14037	0	0	0	0	0	0	0
6.5	0	9.09091	10	9.52381	0	5.72294	5.23419	2.3408	92.3077	84.6154	92.3077	100	92.3077	6.28074	3.14037	0	0	0	0	0	0	0
7	0	0	10	4.7619	0	2.95238	4.44671	1.98863	92.3077	84.6154	92.3077	100	92.3077	6.28074	3.14037	0	0	0	0	0	0	0
7.5	0	0	0	4.7619	0	0.952381	2.12959	0.952381	92.3077	84.6154	92.3077	100	92.3077	6.28074	3.14037	0	0	0	0	0	0	0
8	0	0	0	4.7619	0	0.952381	2.12959	0.952381	84.6154	84.6154	92.3077	100	90.3846	7.36482	3.68241	0	0	0	0	0	0	0
8.5	0	0	0	0	0	0	0	0	84.6154	84.6154	92.3077	100	90.3846	7.36482	3.68241	0	0	0	0	0	0	0
9	0	0	0	0	0	0	0	0	84.6154	84.6154	92.3077	100	90.3846	7.36482	3.68241	0	0	0	0	0	0	0
9.5	0	0	0	0	0	0	0	0	84.6154	76.9231	92.3077	100	88.4615	9.93073	4.96536	0	0	0	0	0	0	0
	elav-GAL4
Time (s)	Control															FoxP-RNAi1													FoxP-RNAi2
	1	2	3	4	5	6	7	8	9	10	11	12	Av	Sd	SEM	1	2	3	4	5	6	7	8	9	10	Av	Sd	SEM	1	2	3	4	5	6	7	8	9	10	Av	Sd	SEM
0	100	100	100	100	100	100	100	100	100	100	100	100	100	0	0	100	100	100	100	100	100	100	100	100	100	100	0	0	100	100	100	100	100	100	100	100	100	100	100	0	0
0.5	53.8462	33.3333	61.1111	75	38.4615	50	71.4286	41.6667	58.3333	66.6667	54.5455	50	54.5327	12.8775	3.71741	100	100	80	92.8571	100	93.75	84.6154	100	72.7273	90.9091	91.4859	9.59349	3.03373	63.6364	100	64.2857	66.6667	90.9091	90.9091	90	100	91.6667	70	82.8074	14.8616	4.69965
1	46.1538	0	22.2222	50	15.3846	20	42.8571	16.6667	25	44.4444	18.1818	20	26.7426	15.4453	4.45866	84.6154	100	80	78.5714	100	81.25	69.2308	100	72.7273	72.7273	83.9122	11.9889	3.79124	45.4545	100	21.4286	44.4444	72.7273	72.7273	70	72.7273	83.3333	70	65.2843	22.3419	7.06514
1.5	38.4615	0	16.6667	25	15.3846	20	42.8571	16.6667	16.6667	22.2222	9.09091	10	19.418	11.9194	3.44084	84.6154	100	70	78.5714	100	81.25	61.5385	100	54.5455	72.7273	80.3248	16.2122	5.12673	36.3636	80	21.4286	44.4444	54.5455	54.5455	60	72.7273	83.3333	60	56.7388	19.2873	6.09917
2	23.0769	0	16.6667	25	15.3846	10	28.5714	16.6667	16.6667	11.1111	9.09091	10	15.1862	7.87704	2.27391	61.5385	90.9091	70	57.1429	88.8889	75	53.8462	100	36.3636	72.7273	70.6416	19.2975	6.10242	27.2727	70	21.4286	44.4444	54.5455	36.3636	50	72.7273	83.3333	50	51.0115	19.9659	6.31378
2.5	23.0769	0	16.6667	16.6667	15.3846	10	14.2857	16.6667	16.6667	11.1111	0	10	12.5438	6.87374	1.98428	61.5385	90.9091	60	57.1429	88.8889	68.75	53.8462	93.3333	27.2727	72.7273	67.4409	20.2907	6.41648	27.2727	70	21.4286	44.4444	45.4545	36.3636	50	72.7273	75	50	49.2691	18.5787	5.87511
3	23.0769	0	16.6667	16.6667	15.3846	10	14.2857	16.6667	16.6667	11.1111	0	10	12.5438	6.87374	1.98428	53.8462	90.9091	60	57.1429	77.7778	68.75	53.8462	93.3333	27.2727	72.7273	65.5605	19.6267	6.2065	27.2727	70	21.4286	33.3333	45.4545	36.3636	30	72.7273	75	50	46.158	20.031	6.33435
3.5	15.3846	0	16.6667	8.33333	15.3846	10	0	16.6667	16.6667	11.1111	0	10	10.0178	6.71044	1.93714	53.8462	90.9091	60	57.1429	66.6667	68.75	53.8462	93.3333	27.2727	72.7273	64.4494	19.1673	6.06124	27.2727	60	21.4286	22.2222	45.4545	36.3636	30	72.7273	75	50	44.0469	19.995	6.32298
4	15.3846	0	16.6667	8.33333	15.3846	10	0	16.6667	16.6667	11.1111	0	10	10.0178	6.71044	1.93714	53.8462	90.9091	60	57.1429	66.6667	56.25	46.1538	86.6667	27.2727	72.7273	61.7635	18.7519	5.92986	27.2727	60	21.4286	22.2222	45.4545	36.3636	30	72.7273	75	50	44.0469	19.995	6.32298
4.5	15.3846	0	16.6667	8.33333	15.3846	10	0	8.33333	16.6667	11.1111	0	10	9.32336	6.38303	1.84262	53.8462	81.8182	60	57.1429	66.6667	56.25	38.4615	80	27.2727	72.7273	59.4185	17.2374	5.45095	18.1818	60	21.4286	22.2222	45.4545	36.3636	30	72.7273	75	50	43.1378	21.0227	6.64795
5	15.3846	0	16.6667	8.33333	15.3846	10	0	8.33333	16.6667	11.1111	0	10	9.32336	6.38303	1.84262	53.8462	81.8182	60	57.1429	66.6667	56.25	38.4615	80	27.2727	72.7273	59.4185	17.2374	5.45095	18.1818	60	21.4286	22.2222	36.3636	36.3636	20	63.6364	58.3333	40	37.653	17.6482	5.58085
5.5	15.3846	0	16.6667	8.33333	15.3846	10	0	8.33333	16.6667	11.1111	0	10	9.32336	6.38303	1.84262	53.8462	81.8182	50	57.1429	66.6667	56.25	38.4615	80	27.2727	72.7273	58.4185	17.4882	5.53025	18.1818	60	21.4286	22.2222	36.3636	36.3636	20	63.6364	58.3333	40	37.653	17.6482	5.58085
6	15.3846	0	16.6667	8.33333	15.3846	10	0	8.33333	16.6667	11.1111	0	0	8.49003	6.91709	1.99679	53.8462	81.8182	50	57.1429	66.6667	56.25	38.4615	80	27.2727	72.7273	58.4185	17.4882	5.53025	18.1818	60	14.2857	22.2222	36.3636	36.3636	20	63.6364	58.3333	40	36.9387	18.5017	5.85076
6.5	15.3846	0	16.6667	0	15.3846	10	0	8.33333	16.6667	11.1111	0	0	7.79559	7.33966	2.11878	53.8462	81.8182	50	50	66.6667	56.25	38.4615	80	27.2727	72.7273	57.7043	17.6908	5.59431	18.1818	60	14.2857	22.2222	27.2727	36.3636	10	63.6364	58.3333	40	35.0296	19.9339	6.30366
7	15.3846	0	16.6667	0	15.3846	10	0	8.33333	16.6667	11.1111	0	0	7.79559	7.33966	2.11878	53.8462	81.8182	50	42.8571	66.6667	56.25	38.4615	80	27.2727	72.7273	56.99	18.174	5.74712	18.1818	60	14.2857	22.2222	27.2727	36.3636	10	63.6364	58.3333	40	35.0296	19.9339	6.30366
7.5	15.3846	0	11.1111	0	15.3846	10	0	0	16.6667	11.1111	0	0	6.63818	7.19393	2.07671	46.1538	81.8182	50	42.8571	66.6667	50	38.4615	80	27.2727	72.7273	55.5957	18.5863	5.87751	18.1818	60	14.2857	22.2222	27.2727	36.3636	10	63.6364	58.3333	40	35.0296	19.9339	6.30366
8	15.3846	0	11.1111	0	15.3846	10	0	0	16.6667	0	0	0	5.71225	7.28042	2.10168	46.1538	81.8182	50	42.8571	66.6667	50	38.4615	80	27.2727	72.7273	55.5957	18.5863	5.87751	18.1818	60	14.2857	22.2222	27.2727	36.3636	10	63.6364	58.3333	40	35.0296	19.9339	6.30366
8.5	15.3846	0	11.1111	0	15.3846	10	0	0	16.6667	0	0	0	5.71225	7.28042	2.10168	46.1538	72.7273	50	42.8571	66.6667	43.75	38.4615	80	27.2727	72.7273	54.0616	17.6396	5.57814	18.1818	50	14.2857	22.2222	27.2727	27.2727	10	63.6364	58.3333	40	33.1205	18.8526	5.96172
9	15.3846	0	11.1111	0	15.3846	10	0	0	16.6667	0	0	0	5.71225	7.28042	2.10168	46.1538	72.7273	50	42.8571	66.6667	43.75	38.4615	80	18.1818	72.7273	53.1526	19.3272	6.11179	18.1818	50	14.2857	22.2222	18.1818	27.2727	10	63.6364	50	40	31.3781	18.2776	5.77987
9.5	15.3846	0	11.1111	0	15.3846	10	0	0	16.6667	0	0	0	5.71225	7.28042	2.10168	46.1538	72.7273	50	42.8571	66.6667	43.75	38.4615	73.3333	18.1818	72.7273	52.4859	18.3905	5.81558	18.1818	50	14.2857	22.2222	18.1818	27.2727	10	63.6364	50	40	31.3781	18.2776	5.77987
