# Supplementary material for: Conserved regulation of neurodevelopmental processes and behavior by FoxP in Drosophila
Source: PLoS One. 2019 Feb 12;14(2):e0211652. doi: 10.1371/journal.pone.0211652 (PMC6372147; doi:10.1371/journal.pone.0211652)
Supplement: S8 Table — MB α-lobes area in μm2. (XLSX) [file pone.0211652.s017.xlsx]

## Sheet: Table S8
n	Area in μm2 (Fasll)
			elav-GAl4			247-GAL4			247-GAL4
	Wt	FoxP-/-	Control	FoxP-RNAi1	FoxP-RNAi2	Control	FoxP-RNAi1	FoxP-RNAi2	Control	UAS-FoxPI1	UAS-FoxP-I2
1	302	146	258	238	171	337.013	376.948	264.704	245	223	338
2	247	78	254	170	144	458.917	210.135	290.057	101	220	394
3	298	59	275	213	142	416.921	262.192	228.428	227	352	293
4	186	146	327	227	212	290.714	260.75	354.61	254	231	329
5	146	100	275	143	430	311.892	340.864	349.225	219	500	366
6	217	118	351	156	241	213.987	267.861	270.682	256	442	298
7	183	169	355	331	199	365.547	277.986	242.38	370	306	380
8	161	129	341	265	177	357.727	252.711	220.518	289	324	307
9	198	115	364	280	363	276.891	353.772	283.732	236	407	342
10	246	68	244	268	178	345	276.582	288.91	256	321	360
11	260	54	194	293	195	323.035	239.107	324.105	240	446	437
12	285	115	359	216	219	299.164	206.721	200.731	201	366	373
13	285	165	307	315	164	231.185	248.241	228.737	157	313	356
14	179	150	361	294	241	230.219	167.212		215	365	355
15	106	175	331	233	228	283.616	189.704		250	592	304
16	130	189	353	300	240	312.433	281.683		239	542	297
17	310	115	385	285	207		265.477		252	491	323
18	240	14	303	183	224		258.972		188	325	377
19	185	28	211	183	150		134.851		238	291	371
20	262	139		186			258.727		252	273	338
21	135	182		134			145.544		234	394	254
22	173	163		140					260	384	227
23	170	24		239					254	290	201
24	282	151		233					205	425	363
25	288	176		235					217	391	381
26	308	174		227					237	326
27	268	162		284						355
28	210	82		320						388
29	207	180								370
30	287	103								298
31	285	163								453
32	254									340
33	123									338
34										285
35										427
36										250
37										372
38										295
39										304
40										279
n	33	31	19	31	19	16	21	14	26	40	25
AVG	224.727	120.719	307.789	228.345	217.105	298.251	251.24	254.344	234.308	349.61	334.56
SD	61.1771	52.7937	56.1037	68.1722	71.8648	96.5893	61.9809	83.613	46.3316	97.2347	53.419
SEM	10.6496	9.48203	12.8711	12.2441	16.4869	24.1473	13.5253	22.3465	9.08638	15.3742	10.6838
