# Supplementary material for: Conserved regulation of neurodevelopmental processes and behavior by FoxP in Drosophila
Source: PLoS One. 2019 Feb 12;14(2):e0211652. doi: 10.1371/journal.pone.0211652 (PMC6372147; doi:10.1371/journal.pone.0211652)
Supplement: S9 Table — Quantitative measurements of FoxP mutants NMJ features with fluorescent microscopy. (XLSX) [file pone.0211652.s018.xlsx]

## Sheet: Table S9
	Area in μm2 (Dlg1)		Area in μm2 (HRP)		# Boutons (Syt)		# Active zones (Brp)
n	Wt	FoxP-/-	Wt	FoxP-/-	Wt	FoxP-/-	Wt	FoxP-/-
1	437.26	425.435	191.787	250.973	29	36	316	428
2	447.882	360.065	177.946	157.298	31	26	284	285
3	312.491	432.185	220.797	227.883	25	20	200	196
4	325.55	351.755	147.22	394.627	28	13	233	248
5	237.676	510.023	220.756	160.564	25	47	261	559
6	410.993	445.269	180.32	260.392	37	51	322	253
7	329.029	142.28	220.787	192.726	36	30	282	232
8	423.32	416.006	226.276	129.133	20	38	232	273
9	400.158	360.314	188.832	130.877	39	29	248	317
10	340.874	506.145	204.53	252.507	23	25	217	227
11	450.282	294.213	189.942	192.715	21	35	324	219
12	384.985	473.056	259.184	154.397	34	35	376	205
13	330.241	466.254	252.943	136.686	30	26	384	243
14	346.193	323.031	188.879	176.821	28	13	313	351
15	320.978	502.013	164.436	204.229	41	53	290	387
16	337.572	513.221	191.015	127.672	50	26	182	207
17	327.09	107.169	225.374	126.767	44	23	273	250
18	410.78	435.15	238.091	132.083	27	38	314	329
19	290.656	435.736	224.291	238.474	30	32		323
20	397.084	261.782	195.344	160.749	26	24
21	307.603	513.558	174.343	171.679	29	25
22	296.955	410.008	118.309	137.894	26	43
23	379.049	349.993	173.68	224.592	32	24
24	338.334	821.939	90.5203		23	29
25	286.027	511.054	192.788		28	27
26	356.327	526.586	193.109		24	20
27	264.82	494.974	129.159		35	20
28	320.138	402.522			37	36
29	314.021	339.661			35	46
30	310.527	362.527			43	22
31	253.995	373.149			23	21
32	322.538	168.827			32	27
33	311.382	409.987			24	30
34	313.948	352.823			38	26
35	262.767	587.295			30	34
36	291.263	475.223			29
37	355.291	404.305			24
38	412.646	596.056			25
39	349.256	756.532			34
40	459.733	826.008			21
41	411.832	462.117			21
42	484.066	796.921			36
43	446.415	469.686			32
44	466	521.65			24
45	482	464.279			41
46	289.48	715.2			34
47	358.707	566.404			42
48	326.208	452.294			33
49	425.119	514.901			41
50	383.445	545.243			26
51	408.178	415.539			22
52	398.987	453.553			35
53	440.531	683.137			30
54	412.33	620.006			30
55	435.28	484.787			33
56	345.42	692.194
57		613.879
58		447.291
59		415.772
60		410.07
n	56	60	27	23	55	35	18	19
AVG	362.173	463.099	191.876	188.771	30.8364	30	280.611	291.158
SD	62.8172	154.462	39.1185	63.3102	6.86851	9.74981	55.997	91.4174
SEM	8.39431	19.941	7.52836	13.2011	0.92615	1.64802	13.1986	20.9726
