# Supplementary material for: Conserved regulation of neurodevelopmental processes and behavior by FoxP in Drosophila
Source: PLoS One. 2019 Feb 12;14(2):e0211652. doi: 10.1371/journal.pone.0211652 (PMC6372147; doi:10.1371/journal.pone.0211652)
Supplement: S10 Table — Quantitative measurements of FoxP mutants NMJ features with electron microscopy. (XLSX) [file pone.0211652.s019.xlsx]

## Sheet: Table S10
	Area SSR in nm2		Area in nm2 Non tubular structures
n	Wt	FoxP-/-	Wt	FoxP-/-
1	7492	18915	238494	424444
2	9533	18802	166627	412569
3	8857	17024	309474	643166
4	1474	17859	112	718364
5	2052	17988	10440	783918
6	2129	16722	5164	731060
7	1922	4029	4274	36559
8	6473	4608	214	44205
9	5602	3893	60131	30947
10	5915	10871	49938	593873
11	1418	10272	62205	428959
12	2231	11040	22904	473833
13	2056		39145
14	1744		17495
15	8482		55296
16	7524		67263
17	9407		60931
18	8394		79368
19	7805		173192
20	7087		289997
21	7201		246086
22	7045		287488
23	5134		28586
24	5752		40468
25	5433		32069
26	5988		23896
27	4016		161885
28	3688		174887
29	3207		127248
30	3554		125593
31	13493		13688
32	13116		60695
33	11955		82660
34	3778		434
35	3705		508
36	3417		345
37	3921		586
38	3048		42249
39	2855		32732
40	2777		37878
41	2725		51669
n	41	11	41	11
AVG	5448.9	11694.9	80105.2	443491
SD	3191.86	6729.39	88768.9	275399
SEM	498.485	2028.99	13863.4	83036
