# Supplementary material for: Conserved regulation of neurodevelopmental processes and behavior by FoxP in Drosophila
Source: PLoS One. 2019 Feb 12;14(2):e0211652. doi: 10.1371/journal.pone.0211652 (PMC6372147; doi:10.1371/journal.pone.0211652)
Supplement: S12 Table — Quantitative measurements of six NMJ features of muscle four type 1b of wandering L3 larvae. The following genotypes where analyzed control (w/Y;; elav-GAL4/+), UAS-FoxP-I1 (w/Y;; elav-GAL4/UAS-FoxP-I1), UAS-FoxP-I1 (w/Y;; elav-GAL4/UAS-FoxP-I2). (XLSX) [file pone.0211652.s021.xlsx]

## Sheet: Table S12
	Area in μm2 (Dlg1)			Perimeter in μm (Dlg1)			Lenght in μm (Dlg1)			# Branches (Dlg1)			# Branching Pions (Dlg1)			# Islands (Dlg1)
n	Control	UAS-FoxP-I1	UAS-FoxP-I2	Control	UAS-FoxP-I1	UAS-FoxP-I2	Control	UAS-FoxP-I1	UAS-FoxP-I2	Control	UAS-FoxP-I1	UAS-FoxP-I2	Control	UAS-FoxP-I1	UAS-FoxP-I2	Control	UAS-FoxP-I1	UAS-FoxP-I2
1	429.019	360.61	311.155	322.419	279.904	275.017	142.256	118.143	144.746	8	8	5	3	3	2	2	3	1
2	286.075	291.199	429.644	191.973	251.907	335.871	84.1619	113.994	162.432	6	5	3	2	1	1	2	3	1
3	420.798	404.206	380.046	286.195	337.261	286.74	124.578	143.636	119.677	3	6	4	0	2	1	3	2	2
4	447.98	358.362	320.583	304.549	288.223	265.423	135.519	93.1759	110.004	8	4	5	3	1	1	2	2	3
5	317.066	333.753	318.377	221.79	234.833	231.365	81.7248	142.577	108.375	5	3	5	1	0	2	3	3	1
6	385.374	400.812	391.389	255.996	309.991	329.031	114.452	142.338	152.518	1	6	4	0	2	1	1	2	2
7	345.725	339.437	346.329	288.808	247.703	251.344	135.811	148.629	95.0017	2	4	6	0	1	2	2	2	2
8	269.466	364.941	344.747	251.713	271.255	244.042	110.302	92.633	112.691	2	4	7	0	1	2	2	2	3
9	349.222	317.265	385.249	232.792	243.796	232.132	114.835	147.685	93.6545	4	7	4	1	3	0	2	1	4
10	434.576	418.3	339.148	209.391	292.54	239.681	89.447	111.836	151.362	4	7	4	1	3	1	2	1	2
11	371.013	337.064	314.547	328.014	277.757	193.72	156.059	118.152	107.565	6	6	3	0	2	1	6	2	1
12	369.91	370.416	316.462	361.139	284.987	243.24	179.46	137.304	94.3111	6	10	4	2	3	1	2	4	2
13	386.207	452.756	382.086	310.641	287.258	282.061	133.541	111.605	92.7882	2	10	3	0	3	1	2	4	1
14	456.721	293.198	183.779	206.709	222.471	138.98	90.4046	134.481	103.641	7	3	3	3	1	0	1	1	3
15	327.035	339.604	347.057	265.672	270.317	243.325	126.484	90.7947	129.782	7	6	5	3	1	1	1	6	3
16	324.246	320.492	300.249	252.421	231.085	250.323	109.704	131.434	63.1381	8	6	2	3	1	0	2	4	2
17	397.342	327.029	304.536	324.072	224.373	222.642	152.263	143.321	111.411	6	8	4	2	3	1	2	2	2
18	383.251	301.9	346.953	236.119	193.699	227.916	111.347	106.35	113.656	4	7	2	1	2	0	2	2	2
19	302.517	315.495	262.411	214.305	243.81	172.286	92.1078	116.136	105.127	5	6	3	2	0	1	1	6	1
20	404.73	357.071	371.2	265.702	278.142	255.968	102.331	99.6381	97.4199	4	5	2	1	1	0	2	2	2
21	365.893	271.296	408.768	286.107	210.002	252.949	122.698	99.2582	80.4084	4	4	3	1	1	1	2	2	1
22	363.833	352.054	369.098	215.019	254.352	262.957	91.8448	103.065	106.968	3	5	4	1	2	0	1	1	4
23	383.917	398.939	357.922	291.645	272.209	269.378	142.023	104.381	120.031	4	9	2	1	4	0	2	1	2
24	360.627	332.9	331.135	292.933	274.937	297.637	101.463	120.277	124.46	5	5	5	1	1	1	3	3	3
25	376.196	256.66		251.017	160.886		108.713	109.154	110.647	8	4	6	3	1	2	2	2	2
26	372.866	376.808		347.858	241.515		162.45	118.024	109.921	4	4	7	1	1	3	2	2	1
27	379.005	256.701		278.514	237.977		116.56	112.582	117.948	5	5	4	1	0	1	3	5	2
28	292.715			269.434	202.934		110.819	120.914	138.751	3	9	4	0	4	1	3	1	2
29				294.272			138.89	127.315		8	6		3	2		2	3
30				245.019			103.422	110.987		2	4		0	1		2	2
31				214.282			105.67	100.699		1	3		0	0		1	3
32								95.2429			5			1			3
n	28	27	24	31	28	24	31	32	28	31	33	28	31	33	28	31	33	28
AVG	367.976	342.565	340.12	268.275	254.504	250.168	119.075	117.68	113.516	4.67742	5.75	4.03571	1.29032	1.625	1	2.09677	2.5625	2.03571
SD	48.0176	48.2203	50.7983	44.1229	37.621	43.4323	24.1902	17.5435	22.0965	2.16621	1.96748	1.40059	1.13118	1.1288	0.7698	0.943569	1.34254	0.881167
SEM	9.07448	9.28	10.3692	7.9247	7.1097	8.86558	4.34469	3.10128	4.17584	0.389063	0.342494	0.264686	0.203166	0.196499	0.145479	0.16947	0.233707	0.166525
