# Supplementary material for: Conserved regulation of neurodevelopmental processes and behavior by FoxP in Drosophila
Source: PLoS One. 2019 Feb 12;14(2):e0211652. doi: 10.1371/journal.pone.0211652 (PMC6372147; doi:10.1371/journal.pone.0211652)
Supplement: S13 Table — (XLSX) [file pone.0211652.s022.xlsx]

## Sheet: Table S13
n	Average branch length (μm)
	Wt	FoxP-/-	Control	FoxP-RNAi1	FoxP-RNAi2	Control	UAS-FoxPI1	UAS-FoxPI2
1	10.17	8.04	12.2054	11.2967	12.1151	13.71	16.0024	15.41
2	10.93	7.97	12.6841	11.5539	14.2943	15.86	14.2297	13.69
3	11.48	7.86	12.2351	11.4384	11.9498	17.01	14.3213	16.12
4	11.72	8.55	12.4152	10.5252	12.2441	15.63	16.7495	16.08
5	10.44	8.79	19.2396	11.936	12.6294	17.16	12.7957	14.97
6			14.8153
7			14.8568
8			16.1647
9			16.6843
n	5	5	9	5	5	5	5	5
AVG	10.948	8.242	14.5889	11.35	12.6465	15.874	14.8197	15.254
SD	0.660053	0.404932	2.4546	0.518633	0.954626	1.38626	1.56656	0.997913
SEM	0.295185	0.181091	0.818201	0.23194	0.426922	0.619956	0.700585	0.44628
n	Total dendrtic length (μm)
	Wt	FoxP-/-	Control	FoxP-RNAi1	FoxP-RNAi2	Control	UAS-FoxPI1	UAS-FoxPI2
1	18860.1	15526.7	13627	10860.9	92717.2	20126.1	19570.9	14951.6
2	16547.4	16520.9	13729.6	16540.8	10795.9	20267.8	17274.8	10817.5
3	22790	12871.1	14639.1	15253.9	15182.7	21738.9	22198	14860.5
4	14749.4	12124	16059.2	13762.9	15054.3	20675.3	19747.8	15195.3
5	17510.6	16823.6	13121.4	13039.7	16273.2	21347	18976	19524
6			15511.6
7			13504.8
8			11590.1
9			15416.3
n	5	5	9	5	5	5	5	5
AVG	18091.5	14773.3	14133.2	13891.6	30004.7	20831	19553.5	15069.8
SD	3023.16	2148.41	1406.1	2168.04	35119.8	694.421	1771.8	3082.04
SEM	1352	960.797	468.699	969.576	15706	310.555	792.373	1378.33
n	Dendritic field area (μm2)
	Wt	FoxP-/-	Control	FoxP-RNAi1	FoxP-RNAi2	Control	UAS-FoxPI1	UAS-FoxPI2
1	245.823	125.164	202.213	122.178	148.477	261.847	236.454	301.835
2	197.471	134.712	207.823	184.352	162.12	299.368	210.417	228.768
3	285.111	134.374	228.632	190.508	183.095	273.723	286.637	241.84
4	195.59	165.495	236.816	169.67	183.586	257.113	253.662	289.857
5	308.053	128.757	231.244	187.123	192.604	246.551	242.031	246.298
6			227.126
7			211.183
8			236.591
9			252.513
n	5	5	9	5	5	5	5	5
AVG	246.41	137.7	226.016	170.766	173.976	267.72	245.84	261.72
SD	50.6845	16.0446	16.1382	28.3012	18.1196	20.2038	27.7626	32.0927
SEM	22.6668	7.17536	5.37939	12.6567	8.10333	9.0354	12.4158	14.3523
n	Number of endings in 100μm2
	Wt	FoxP-/-	Control	FoxP-RNAi1	FoxP-RNAi2	Control	UAS-FoxPI1	UAS-FoxPI2
1	40	74	54	73	63	30	27	31
2	42	70	36	47	46	29	39	21
3	53	60	65	65	38	38	45	25
4	54	75	68	61	43	48	36	24
5	48	71	41	62	60	54	35	17
6	70	81	56	79	56	26	44	20
7	40	124	61	76	49	44	44	24
8	59	63	52	60	43	28	43	13
9	29	72	43	78	67	46	48	35
10			53	57	50	21	43	18
11			34
12			19
13			46
14			47
15			28
16			32
n	9	9	16	10	10	10	10	10
AVG	48.3333	76.6667	45.9375	65.8	51.5	36.4	40.4	22.8
SD	12.1963	18.8149	13.7766	10.4435	9.60613	11.0975	6.22183	6.56252
SEM	4.06544	6.27163	3.44416	3.30252	3.03773	3.50935	1.96751	2.07525
n	Number of endings
	Wt	FoxP-/-	Control	FoxP-RNAi1	FoxP-RNAi2	Control	UAS-FoxPI1	UAS-FoxPI2
1	928	967	559	481	383	736	613	486
2	759	1037	542	717	378	640	608	397
3	995	819	599	667	636	640	777	462
4	630	710	647	654	615	663	591	474
5	839	957	472	547	645	623	744	654
6			481
7			368
8			342
9			470
n	5	5	9	5	5	5	5	5
AVG	830.2	898	497.778	613.2	531.4	660.4	666.6	494.6
SD	143.135	131.48	100.65	96.4272	138.193	44.5904	86.8925	95.5186
SEM	64.012	58.7997	33.55	43.1235	61.8018	19.9414	38.8595	42.7172
