# Supplementary material for: Conserved regulation of neurodevelopmental processes and behavior by FoxP in Drosophila
Source: PLoS One. 2019 Feb 12;14(2):e0211652. doi: 10.1371/journal.pone.0211652 (PMC6372147; doi:10.1371/journal.pone.0211652)
Supplement: S14 Table — (XLSX) [file pone.0211652.s023.xlsx]

## Sheet: Table S14
	Sholl analysis of path length												Sholl analysis branch points
Distance in μm	Wild-type					FoxP-/-						Distance in μm	Wild-type					FoxP-/-
	Neuron 1	Neuron 2	Neuron 3	Neuron 4	Neuron 5	Neuron 1	Neuron 2	Neuron 3	Neuron 4	Neuron 5			Neuron 1	Neuron 2	Neuron 3	Neuron 4	Neuron 5	Neuron 1	Neuron 2	Neuron 3	Neuron 4	Neuron 5
0-10	20.0278	33.3897	81.4811	28.063	20.0278	30.0203	20.8956	30.031	32.3197	19.3194		0-10	0	1	2	1	0	1	0	1	1	0
10-20	52.1574	47.0963	122.284	64.9943	52.1574	34.8606	59.1389	30.9558	67.1076	78.1045		10-20	1	0	3	1	1	0	3	0	1	5
20-30	67.902	76.4996	126.014	133.077	67.902	88.8047	72.8606	81.2121	126.376	163.948		20-30	3	3	4	4	3	2	1	3	6	4
30-40	116.807	130.861	163.822	138.009	116.807	105.175	97.2837	115.773	143.563	266.971		30-40	2	2	6	4	2	2	3	3	3	13
40-50	86.4537	150.746	163.719	167.014	86.4537	145.744	156.095	250.048	180.536	233.203		40-50	1	6	3	5	1	3	3	11	6	9
50-60	138.773	214.319	201.66	258.499	138.773	253.53	233.079	357.213	253.241	338.735		50-60	5	8	7	7	5	10	3	8	12	14
60-70	207.712	209.243	386.269	254.611	207.712	472.307	255.208	509.84	352.958	359.06		60-70	5	4	14	12	5	18	10	29	16	11
70-80	254.806	209.973	344.846	221.635	254.806	479.307	343.497	506.266	333.752	387.153		70-80	7	5	12	8	7	24	13	21	21	21
80-90	229.377	268.248	358.879	285.007	229.377	413.029	481.06	576.349	438.133	460.312		80-90	8	4	11	9	8	23	27	33	21	16
90-100	322.258	349.215	375.3	414.534	322.258	585.286	578.315	659.638	604.895	779.878		90-100	7	12	15	14	7	36	31	35	32	49
100-110	344.189	435.476	405.633	499.755	344.189	703.61	759.849	762.089	869.583	859.568		100-110	8	12	16	22	8	26	43	48	46	46
110-120	403.636	467.223	533.311	571.581	403.636	860.332	808.506	939.222	962.331	962.329		110-120	9	14	17	18	9	44	46	52	52	57
120-130	427.415	500.493	559.925	569.919	427.415	1137.74	973.77	1152.41	1218.14	1048.53		120-130	26	22	23	27	26	82	58	61	79	58
130-140	479.125	596.167	564.251	584.72	479.125	1105.8	1117.94	1084.01	1117.62	1156.44		130-140	20	25	20	18	20	79	77	56	72	68
140-150	719.12	620.374	608.558	617.476	719.12	1198.86	906.043	1143.45	1107.97	872.461		140-150	18	22	15	27	18	73	42	80	67	45
150-160	890.332	721.361	760.283	795.548	890.332	1164.99	650.418	1337.86	965.102	1028.45		150-160	50	29	29	32	50	82	39	92	63	65
160-170	940.808	845.987	696.973	716.077	940.808	1062.01	744.691	1589.76	671.054	1151.43		160-170	47	33	20	27	47	59	52	115	38	53
170-180	974.772	1005.92	820.611	744.725	974.772	959.074	555.318	1450.44	770.181	982.721		170-180	44	50	27	26	44	69	31	95	43	63
180-190	968.698	1037.28	906.874	795.513	968.698	1052.19	695.851	1222.48	489.173	873.086		180-190	40	59	33	35	40	66	43	78	21	46
190-200	887.607	1383.08	1053.33	714.312	887.607	971.153	809.038	900.712	491.602	716.802		190-200	54	59	37	29	54	65	58	68	24	39
200-210	918.674	1272.24	1103.53	978.165	918.674	619.019	797.019	798.69	365.34	641.846		200-210	38	69	41	44	38	34	44	56	14	41
210-220	1059.2	1074.57	1068.52	836.968	1059.2	355.16	629.956	568.736	202.836	740.281		210-220	45	52	41	40	45	18	40	30	13	45
220-230	891.106	945.107	1228.51	739.524	891.106	229.892	629.574	298.716	97.3016	651.836		220-230	52	41	62	30	52	11	34	11	3	39
230-240	691.534	895.242	1126.3	590.051	691.534	213.798	522.239	200.134	60.8728	454.971		230-240	26	45	41	22	26	9	32	7	5	22
240-250	886.988	965.262	983.087	688.222	886.988	429.726	555.346	137.083	31.2283	221.289		240-250	40	48	34	30	40	25	32	2	2	4
250-260	681.367	683.188	1251.29	610.136	681.367	270.25	820.01	92.4793	36.0275	162.706		250-260	25	34	64	20	25	17	65	2	1	8
260-270	652.387	553.961	1031.68	528.844	652.387	179.269	718.113	66.8716	25.9314	226.489		260-270	15	20	44	22	15	9	36	3	2	10
270-280	691.63	301.378	978.788	445.415	691.63	138.967	654.765	62.3799	20.78	248.873		270-280	37	5	37	20	37	6	53	3	1	9
280-290	740.569	207.187	834.372	331.503	740.569	98.5719	488.41	25.5645	10.1133	179.009		280-290	40	9	29	13	40	4	29	1	0	10
290-300	489.867	152.797	796.652	227.586	489.867	77.6122	220.223	0	43.7866	195.814		290-300	22	3	34	11	22	3	9	0	1	12
300-310	272.09	39.9641	718.476	146.151	272.09	43.4564	72.0015	0	6.9254	210.865		300-310	7	1	38	8	7	2	2	0	0	9
310-320	362.836	77.4359	572.201	32.2999	362.836	11.58	33.2848	0	0	77.4356		310-320	24	4	30	1	24	0	1	0	0	0
320-330	319.423	39.3596	456.225	1.6705	319.423	0	12.6894	0	0	15.441		320-330	15	0	23	0	15	0	0	0	0	0
330-340	161.908	15.8029	356.789	0	161.908	0	0	0	0	3.9351		330-340	5	0	15	0	5	0	0	0	0	0
340-350	46.9679	0	402.287	0	46.9679	0	0	0	0	0		340-350	1	0	24	0	1	0	0	0	0	0
350-360	82.126	0	327.119	0	82.126	0	0	0	0	0		350-360	5	0	10	0	5	0	0	0	0	0
360-370	7.3147	0	152.808	0	7.3147	0	0	0	0	0		360-370	0	0	4	0	0	0	0	0	0	0
370-380	0	0	31.1906	0	0	0	0	0	0	0		370-380	0	0	1	0	0	0	0	0	0	0
380-390	0	0	65.9052	0	0	0	0	0	0	0		380-390	0	0	2	0	0	0	0	0	0	0
390-400	0	0	18.252	0	0	0	0	0	0	0		390-400	0	0	1	0	0	0	0	0	0	0
400-410	0	0	0.3827	0	0	0	0	0	0	0		400-410	0	0	0	0	0	0	0	0	0	0
410-420	0	0	0	0	0	0	0	0	0	0		410-420	0	0	0	0	0	0	0	0	0	0
