# Supplementary material for: Conserved regulation of neurodevelopmental processes and behavior by FoxP in Drosophila
Source: PLoS One. 2019 Feb 12;14(2):e0211652. doi: 10.1371/journal.pone.0211652 (PMC6372147; doi:10.1371/journal.pone.0211652)
Supplement: S15 Table — (XLSX) [file pone.0211652.s024.xlsx]

## Sheet: Table S15
Distance in μm	Sholl analysis of path length
	Control									FoxP-RNAi1					FoxP-RNAi2
	Neuron 1	Neuron 2	Neuron 3	Neuron 4	Neuron 5	Neuron 6	Neuron 7	Neuron 8	Neuron 9	Neuron 1	Neuron 2	Neuron 3	Neuron 4	Neuron 5	Neuron 1	Neuron 2	Neuron 3	Neuron 4	Neuron 5
0-10	20.0199	32.7728	20.1118	19.1016	20	10.1166	10.3556	30.0504	20	36.9186	34.2877	10	10.0008	24.9359	10.0131	10.0898	20	10.0037	20.5123
10-20	34.1798	46.3665	33.3124	88.0181	37.1952	27.8164	16.4858	35.6043	24.5844	71.6081	76.5609	67.7016	58.8572	79.8514	52.5839	59.8946	42.6449	70.9189	65.1514
20-30	66.3215	48.0019	72.3728	108.162	66.9736	98.3108	84.9602	47.939	69.8799	113.421	185.81	69.5967	138.862	110.856	142.839	128.612	81.2303	71.9834	172.371
30-40	93.8822	75.1675	95.2723	106.515	138.593	127.962	118.156	106.46	116.347	94.498	114.427	94.6001	103.015	129.543	143.981	166.174	146.698	132.182	166.747
40-50	108.331	88.9179	182.756	113.411	172.737	148.248	126.351	136.32	144.231	153.345	122.742	150.923	109.963	143.996	183.89	136.174	115.205	172.902	195.247
50-60	179.709	203.058	198.396	223.331	195.22	181.299	158.689	121.33	137.451	177.731	118.975	182.183	174.6	146.025	182.672	157.559	173.155	232.036	194.609
60-70	237.098	200.782	189.192	240.795	206.037	153.429	187.611	225.488	160.389	264.931	228.818	260.498	344.09	213.718	180.715	170.763	327.96	298.445	159.798
70-80	234.983	163.676	187.892	255.438	287.122	191.029	270.646	229.987	310.473	466.059	316.011	286.548	309.131	264.172	258.39	264.296	271.152	326.798	245.189
80-90	341.787	226.133	291.217	297.131	436.632	320.508	310.74	237.62	304.867	304.608	229.191	360.02	267.083	305.949	404.983	400.036	381.522	388.511	383.104
90-100	418.137	348.265	300.306	342.981	462.932	311.418	331.41	231.773	335.579	518.434	312.473	304.507	378.719	319.378	353.217	397.665	397.149	403.336	571.085
100-110	430.354	334.581	385.704	409.382	434.979	339.703	356.358	267.099	271.314	512.346	383.757	297.883	454.97	411.655	355.738	374.999	405.741	436.428	474.464
110-120	385.782	544.159	405.653	523.07	519.567	345.625	389.988	187.697	438.24	565.176	371	340.641	565.971	555.88	460.423	384.663	601.123	592.665	375.325
120-130	439.598	349.862	454.238	651.952	477.707	409.515	434.884	293.758	388.869	534.531	505.746	483.727	535.438	544.882	480.709	364.883	679.892	632.309	479.072
130-140	538.47	464.843	623.635	619.826	518.056	544.001	581.531	411.269	450.878	670.479	654.594	445.776	671.921	549.298	523.723	522.452	797.351	635.768	583.67
140-150	620.556	544.135	547.784	672.789	647.412	524.308	562.48	467.982	488.375	781.106	755.346	577.429	653.847	625.762	656.298	682.139	677.401	789.504	799.809
150-160	728.285	688.659	664.191	802.736	659.341	671.896	600.061	673.915	569.029	765.688	817.7	673.905	770.565	644.204	627.735	669.78	931.802	1029.26	904.264
160-170	954.271	614.641	686.888	818.072	774.926	865.579	758.239	730.079	639.303	611.88	849.269	891.724	945.413	749.135	923.505	751.999	798.651	1049.99	885.949
170-180	915.831	900.359	600.575	892.847	824.104	785.102	746.747	594.419	585.566	770.876	1169.42	926.188	842.812	942.635	785.088	809.847	806.865	1223.88	1012.19
180-190	748.218	945.329	854.692	1045.2	800.17	851.343	914.973	559.541	724.746	755.709	1221.17	1026.69	979.677	1083.16	647.573	678.242	886.681	1097.01	1100.96
190-200	1072.01	1228.69	874.504	1087.51	872.348	813.493	719.91	430.2	880.972	664.168	1179.79	923.248	1014.29	980.103	466.608	680.2	928.882	864.666	1047.22
200-210	964.334	1034.72	768.362	810.566	669.381	815.558	819.034	498.112	745.988	492.655	859.47	789.281	803.033	704.173	328.779	496.599	875.431	713.505	1050.39
210-220	1080.7	781.315	983.431	759.25	628.62	983.236	692.901	590.385	807.065	451.091	1094	780.397	739.554	633.319	304.791	483.2	842.733	569.199	874.831
220-230	838.511	799.85	1104.02	608.62	536.211	724.562	623.486	752.134	1140.17	480.424	1020.07	836.691	511.796	638.628	169.603	448.109	861.879	612.754	801.004
230-240	435.792	747.038	835.245	575.261	482.852	617.199	616.595	602.645	1028.05	294.309	849.699	878.84	429.212	611.718	161.701	340.416	723.823	716.133	720.062
240-250	449.711	666.037	848.929	737.248	347.41	705.164	497.304	478.796	847.366	147.999	781.721	796.192	443.078	449.389	61.3298	375.848	639.745	682.359	555.565
250-260	390.875	523.835	935.406	628.639	340.318	676.087	446.387	542.664	799.146	58.1445	654.345	666.656	339.245	344.923	117.586	259.904	493.682	317.065	635.049
260-270	349.144	394.601	689.026	472.805	423.053	487.272	539.574	389.065	621.979	61.4466	646.408	487.677	287.948	250.937	81.6857	293.166	589.376	345.233	461.959
270-280	295.305	223.382	366.426	462.672	281.435	533.907	433.556	344.545	431.135	29.9285	564.338	299.655	268.332	405.202	118.867	181.113	351.85	262.335	440.947
280-290	175.106	206.483	271.658	431.189	247.755	480.389	401.149	297.52	251.781	4.8315	317.408	400.843	136.065	120.672	53.0461	90.4122	220.033	138.44	343.145
290-300	56.3907	111.323	106.181	435.05	217.332	455.346	252.852	305.036	320.9	0	45.2787	442.638	146.107	34.8975	11.1598	6.8159	86.151	96.7817	201.812
300-310	19.9263	103.82	56.0596	377.214	185.586	398.717	139.405	186.167	246.602	0	11.1836	207.917	177.817	12.2364	18.5473	0	14.0214	98.1514	111.717
310-320	0	68.3847	3.9272	192.353	73.7015	244.025	64.667	143.48	158.638	0	7.8552	145.692	121.736	0	3.9459	0	5.006	29.3967	105.57
320-330	0	18.7102	0	161.267	2.6495	227.731	164.922	167.325	287.933	0	0	136.436	12.3068	0	0	0	0	14.8805	63.4067
330-340	0	0	0	62.3717	0	155.884	82.6875	110.522	317.203	0	0	10.3603	0	0	0	0	0	0	33.0823
340-350	0	0	0	20.3613	0	189.405	25.3191	94.8919	142.742	0	0	0	0	0	0	0	0	0	27.9684
350-360	0	0	0	5.1156	0	41.4769	0	57.9332	101.742	0	0	0	0	0	0	0	0	0	9.0523
360-370	0	0	0	0	0	30.1267	0	0	92.1262	0	0	0	0	0	0	0	0	0	0
370-380	0	0	0	0	0	4.9802	0	0	13.8851	0	0	0	0	0	0	0	0	0	0
380-390	0	0	0	0	0	0	0	0	0	0	0	0	0	0	0	0	0	0	0
Distance in μm	Sholl analysis branch points
	Control									FoxP-RNAi1					FoxP-RNAi2
	Neuron 1	Neuron 2	Neuron 3	Neuron 4	Neuron 5	Neuron 6	Neuron 7	Neuron 8	Neuron 9	Neuron 1	Neuron 2	Neuron 3	Neuron 4	Neuron 5	Neuron 1	Neuron 2	Neuron 3	Neuron 4	Neuron 5
0-10	0	2	0	1	0	0	0	1	0	1	2	0	0	0	0	0	0	0	0
10-20	1	0	2	3	2	1	0	1	0	5	1	2	2	6	1	3	0	2	2
20-30	2	1	2	5	1	4	1	1	1	6	11	3	5	3	7	4	5	1	9
30-40	3	0	2	4	4	6	5	2	3	2	3	4	1	5	2	5	4	7	2
40-50	3	2	6	1	4	1	2	5	5	4	1	3	4	4	8	4	3	3	6
50-60	3	5	5	7	3	2	4	2	3	4	5	4	3	3	4	4	5	10	2
60-70	8	9	7	7	3	4	1	6	2	9	9	6	11	8	9	1	17	9	4
70-80	5	1	5	8	7	4	8	3	7	21	12	8	14	7	6	9	9	11	6
80-90	6	4	11	4	8	10	10	6	4	6	6	15	9	9	20	17	11	14	12
90-100	17	9	7	7	14	9	9	7	11	26	10	12	11	12	13	10	16	14	28
100-110	17	7	13	10	15	11	8	4	5	19	14	5	25	15	12	16	11	11	14
110-120	18	23	11	18	14	7	7	1	13	26	12	10	22	19	11	10	21	28	6
120-130	16	10	13	28	15	14	11	6	6	22	13	20	22	22	25	14	29	31	11
130-140	15	20	23	21	9	17	18	14	16	34	17	19	35	22	19	19	33	22	19
140-150	23	16	18	22	14	18	12	10	5	40	34	29	28	27	20	25	33	31	40
150-160	26	24	25	37	17	22	16	24	15	42	35	32	45	23	25	27	39	51	37
160-170	44	27	26	37	11	40	22	17	17	24	34	50	45	33	47	24	31	49	37
170-180	40	36	25	44	23	22	28	19	21	41	54	39	48	47	30	25	36	50	48
180-190	37	38	37	49	12	24	31	16	24	41	52	49	54	41	38	26	38	44	44
190-200	51	66	48	45	26	31	27	8	32	21	62	45	68	58	22	30	44	32	42
200-210	40	49	39	31	15	19	24	12	22	28	43	35	29	28	11	14	41	36	52
210-220	56	25	41	33	15	33	19	22	27	21	63	40	37	26	12	16	44	18	45
220-230	39	34	51	24	11	23	15	29	45	16	49	38	24	28	5	19	46	22	37
230-240	11	43	30	25	13	21	21	17	43	9	41	41	20	27	7	11	25	31	27
240-250	26	29	44	38	7	29	17	15	21	7	33	36	27	20	4	16	22	32	24
250-260	15	18	52	19	6	16	19	20	27	2	28	33	17	15	9	10	23	8	23
260-270	13	16	21	21	13	15	18	9	13	2	35	24	8	6	4	8	25	16	19
270-280	11	5	15	21	7	18	13	11	13	1	22	8	13	22	5	7	12	11	17
280-290	4	8	10	23	8	18	22	9	4	0	11	21	6	7	5	2	5	7	9
290-300	2	2	4	17	5	13	5	12	5	0	1	14	4	1	0	0	2	5	5
300-310	0	2	0	19	3	9	5	6	8	0	0	5	6	0	1	0	0	3	1
310-320	0	1	0	10	0	5	4	5	3	0	0	4	2	0	0	0	0	0	5
320-330	0	0	0	5	0	5	4	5	5	0	0	0	0	0	0	0	0	0	0
330-340	0	0	0	0	0	9	5	4	8	0	0	0	0	0	0	0	0	0	0
340-350	0	0	0	0	0	4	0	3	4	0	0	0	0	0	0	0	0	0	0
350-360	0	0	0	0	0	1	0	1	1	0	0	0	0	0	0	0	0	0	0
360-370	0	0	0	0	0	0	0	0	2	0	0	0	0	0	0	0	0	0	0
370-380	0	0	0	0	0	1	0	0	0	0	0	0	0	0	0	0	0	0	0
380-390	0	0	0	0	0	0	0	0	0	0	0	0	0	0	0	0	0	0	0
