# Supplementary material for: Conserved regulation of neurodevelopmental processes and behavior by FoxP in Drosophila
Source: PLoS One. 2019 Feb 12;14(2):e0211652. doi: 10.1371/journal.pone.0211652 (PMC6372147; doi:10.1371/journal.pone.0211652)
Supplement: S16 Table — (XLSX) [file pone.0211652.s025.xlsx]

## Sheet: Table S16
Distance in μm	Sholl analysis branch points
	Control					UAS-FoxPI1					UAS-FoxPI2
	Neuron 1	Neuron 2	Neuron 3	Neuron 4	Neuron 5	Neuron 1	Neuron 2	Neuron 3	Neuron 4	Neuron 5	Neuron 1	Neuron 2	Neuron 3	Neuron 4	Neuron 5
0-10	41.3895	19.9982	20.0195	29.9974	23.4321	32.9297	19.9982	39.9965	29.9974	53.6834	19.9982	40.2293	20.1666	34.9471	61.406
10-20	41.8536	31.894	38.2858	45.5202	41.8345	44.8043	86.5927	49.4019	70.8247	67.4889	24.2921	94.1608	55.9102	55.9826	129.79
20-30	66.1399	175.589	114.399	43.3161	63.3451	90.6641	117.774	66.9011	137.795	80.7184	139.757	87.6321	98.1722	87.1146	154.159
30-40	146.077	142.089	147.346	66.6801	91.7233	163.13	178.784	88.7945	152.031	86.5875	91.0791	103.915	86.0847	79.0765	170.328
40-50	138.284	172.984	157.297	92.762	203.247	166.939	196.678	143.303	168.252	155.396	111.715	136.691	119.883	125.409	236.863
50-60	129.194	151.528	163.05	116.275	262.607	243.684	332.904	216.686	222.095	215.613	87.8612	128.447	151.452	191.581	311.059
60-70	193.132	177.164	243.284	272.061	294.055	207.989	393.784	189.95	341.934	248.286	167.568	209.874	215.084	261.319	377.337
70-80	283.47	292.832	291.182	229.54	293.709	289.048	373.274	240.586	490.145	362.452	228.693	186.323	235.958	274.091	506.863
80-90	340.707	483.21	292.414	284.249	336.459	407.425	435.069	336.806	355.183	332.252	223.842	230.964	296.216	242.336	579.732
90-100	427.077	381.032	387.833	522.324	422.221	404.284	509.908	401.845	378.442	360.65	263.352	245.433	425.556	292.132	505.141
100-110	492.34	639.683	457.497	474.516	460.091	433.127	550.336	487.399	393.179	391.141	305.857	293.405	375.004	342.184	498.998
110-120	479.838	583.046	531.753	419.626	489.088	531.715	614.513	532.933	404.096	386.746	382.696	244.497	401.544	384.231	612.988
120-130	518.274	716.149	525.683	412.763	538.616	608.555	549.919	474.742	550.147	454.617	404.049	308.291	512.455	415.914	624.042
130-140	579.543	679.603	713.156	582.111	554.115	765.171	662.319	544.905	815.552	579.664	493.205	343.671	599.31	454.263	703.013
140-150	568.421	584.147	875.437	736.892	624.606	853.167	808.654	700.451	787.037	791.32	425.308	521.5	657.457	518.976	642.908
150-160	697.156	822.34	957.757	715.043	686.511	890.16	821.917	725.14	819.407	723.164	524.449	553.079	729.837	581.833	804.714
160-170	654.901	804.273	1108.09	761.351	801.905	963.93	964.029	739.226	840.623	634.959	569.088	459.28	581.474	667.164	853.616
170-180	845.953	1095.57	1153.4	1056.1	894.869	961.21	887.887	885.604	962.74	930.916	500.075	712.09	653.629	658.155	696.284
180-190	961.155	1205.08	1081.76	1137.79	1025.4	1057.71	917.093	1015.8	1182.57	916.316	673.485	570.934	737.522	656.313	884.637
190-200	1130.76	1258.26	1296.88	1356.91	894.21	970.018	850.606	1086.38	1107.36	1068.81	773.999	437.178	732.147	706.753	826.003
200-210	1212.8	1026.48	1090.57	1239.5	1086.68	1035.47	823.25	1142.67	1103.37	1051.46	808.997	462.415	977.861	702.638	940.127
210-220	1072.28	981.877	1432.07	1242.17	1253.95	1146.88	831.341	1572.97	878.258	1015.2	721.026	441.349	834.925	676.079	1061.82
220-230	1254.15	1089.57	1362.03	1151.82	1046.91	964.438	836.665	1326.09	924.619	1000.63	648.458	627.654	598.047	597.688	843.997
230-240	1092.18	1128.97	1266.77	979.477	952.956	1001.99	809.324	1299.3	1017.22	825.763	732.769	593.446	573.447	757.919	776.61
240-250	1049.41	1059.15	1101.18	974.783	939.644	874.273	684.588	1123	776.643	570.631	712.77	600.006	568.789	623.51	1114.94
250-260	917.834	908.558	1015.64	1111.21	875.795	793.153	613.068	1006.46	697.195	654.01	677.139	388.527	772.742	648.209	874.851
260-270	1065.86	797.771	940.479	1083	739.103	721.085	582.692	920.239	483.876	675.083	815.734	573.177	936.451	731.999	903.306
270-280	933.788	634.45	750.288	734.492	751.593	795.725	486.115	1073.37	536.394	611.306	743.008	579.304	877.852	712.762	644.706
280-290	971.749	528.437	704.548	590.204	696.439	796.944	378.205	963.488	636.348	563.271	664.861	182.938	316.063	691.752	424.864
290-300	566.979	286.313	605.051	525.294	610.713	635.241	243.881	918.654	690.035	592.615	669.08	139.92	189.179	582.388	333.9
300-310	540.471	333.446	360.269	321.185	589.218	308.226	282.797	778.498	553.016	423.215	658.906	178.414	136.424	442.979	336.722
310-320	424.927	222.065	247.403	286.473	616.088	103.744	161.186	496.972	391.897	362.549	330.965	67.0988	117.1	347.272	329.186
320-330	167.325	186.464	207.879	229.183	476.43	38.9841	146.238	382.406	209.75	514.485	223.861	56.7842	108	139.305	232.07
330-340	81.7637	173.041	57.6194	128.472	544.892	28.1461	110.996	134.322	191.116	445.802	86.8159	15.391	104.519	151.14	224.735
340-350	54.8788	222.775	24.5352	102.695	385.708	55.7506	23.6538	47.5471	129.472	412.014	48.17	14.1547	79.6965	126.863	137.325
350-360	4.94466	191.805	12.2727	99.7862	291.25	42.3579	0	28.3657	63.1518	215.846	17.4926	1.99031	19.835	112.249	73.7366
360-370	0	63.5896	4.42421	72.3421	274.528	32.7826	0	15.8881	55.7711	205.411	0	0	0	78.5004	67.4955
370-380	0	45.0663	0	54.8941	139.741	63.9051	0	14.0017	132.375	58.915	0	0	0	27.977	15.7717
380-390	0	6.27178	0	49.3917	67.7634	22.7615	0	21.3378	64.0617	10.9441	0	0	0	27.0291	21.0919
390-400	0	0	0	83.3067	22.9453	23.6019	0	0.595848	11.2721	0	0	0	0	10.6352	4.6665
400-410	0	0	0	91.7635	0	4.09115	0	0	4.7375	0	0	0	0	4.56548	0
410-420	0	0	0	89.9152	0	0	0	0	0	0	0	0	0	0	0
420-430	0	0	0	70.078	0	0	0	0	0	0	0	0	0	0	0
430-440	0	0	0	25.6295	0	0	0	0	0	0	0	0	0	0	0
440-450	0	0	0	0	0	0	0	0	0	0	0	0	0	0	0
Distance in μm	Sholl analysis branch points
	Control					UAS-FoxPI1					UAS-FoxPI2
	Neuron 1	Neuron 2	Neuron 3	Neuron 4	Neuron 5	Neuron 1	Neuron 2	Neuron 3	Neuron 4	Neuron 5	Neuron 1	Neuron 2	Neuron 3	Neuron 4	Neuron 5
0-10	1	0	0	1	1	1	0	1	1	1	0	1	0	1	2
10-20	0	0	1	1	0	2	2	0	0	1	0	1	3	1	4
20-30	2	1	1	0	2	2	3	3	3	1	3	1	2	2	6
30-40	2	8	3	0	2	5	4	2	5	2	3	3	2	1	3
40-50	2	2	1	3	7	1	6	3	3	5	2	3	3	4	7
50-60	2	2	3	3	7	9	9	5	4	4	2	5	4	1	8
60-70	4	4	2	5	9	3	19	1	10	7	6	2	7	11	4
70-80	8	5	4	5	7	6	9	4	7	11	4	3	1	5	15
80-90	6	12	2	11	7	15	7	7	7	8	3	9	13	2	18
90-100	10	7	7	16	10	9	16	9	9	9	8	3	15	8	12
100-110	12	23	12	16	15	12	16	12	5	14	6	7	10	12	9
110-120	13	11	15	12	9	14	16	13	11	6	10	5	9	14	20
120-130	14	20	8	13	13	19	13	15	14	14	12	9	12	5	16
130-140	13	20	18	12	12	23	24	14	13	11	17	7	12	15	19
140-150	14	15	24	20	17	26	38	28	18	37	9	22	22	20	20
150-160	19	23	24	17	17	24	26	22	22	22	17	21	22	17	21
160-170	13	18	30	21	22	24	33	20	21	27	16	13	19	19	27
170-180	30	33	26	24	28	30	29	28	17	34	16	24	22	18	27
180-190	31	34	28	33	25	27	30	30	44	24	25	19	22	26	32
190-200	47	38	44	55	22	31	27	40	29	40	22	13	18	18	32
200-210	45	36	32	34	28	33	20	36	33	48	25	15	37	24	19
210-220	30	32	41	41	42	35	24	51	19	38	25	10	26	23	37
220-230	52	34	39	42	29	26	32	51	36	36	15	19	17	15	28
230-240	45	38	46	36	20	30	28	36	32	34	19	31	16	13	18
240-250	34	26	25	30	32	30	15	46	25	22	20	24	16	22	35
250-260	30	32	31	34	27	13	25	36	21	24	25	13	24	20	25
260-270	39	16	32	29	25	18	18	35	11	21	21	19	33	17	36
270-280	29	20	18	22	21	23	19	42	21	23	27	32	21	28	28
280-290	41	17	19	22	19	32	10	33	17	17	25	6	10	22	13
290-300	13	5	18	9	14	28	9	32	29	22	28	5	0	19	15
300-310	18	13	11	8	18	8	10	32	17	14	17	9	2	11	15
310-320	16	8	6	8	14	3	4	15	9	11	7	0	2	7	11
320-330	6	8	5	9	11	1	7	14	4	17	9	4	2	2	4
330-340	4	7	1	1	18	1	3	4	6	18	2	0	5	5	6
340-350	1	10	0	4	12	0	1	0	3	19	1	0	3	3	4
350-360	1	5	0	2	6	1	0	0	2	3	1	0	0	4	2
360-370	0	1	0	2	9	1	0	0	0	13	0	0	0	1	2
370-380	0	1	0	0	3	0	0	0	4	1	0	0	0	1	1
380-390	0	0	0	1	2	0	0	0	1	0	0	0	0	0	0
390-400	0	0	0	5	1	1	0	0	0	0	0	0	0	0	0
400-410	0	0	0	4	0	0	0	0	0	0	0	0	0	0	0
410-420	0	0	0	3	0	0	0	0	0	0	0	0	0	0	0
420-430	0	0	0	1	0	0	0	0	0	0	0	0	0	0	0
430-440	0	0	0	1	0	0	0	0	0	0	0	0	0	0	0
440-450	0	0	0	0	0	0	0	0	0	0	0	0	0	0	0
