# Supplementary material for: Conserved regulation of neurodevelopmental processes and behavior by FoxP in Drosophila
Source: PLoS One. 2019 Feb 12;14(2):e0211652. doi: 10.1371/journal.pone.0211652 (PMC6372147; doi:10.1371/journal.pone.0211652)
Supplement: S17 Table — Number of trials required to reach the no-jump criterion (trials to criterion, TTC). (XLSX) [file pone.0211652.s026.xlsx]

## Sheet: Table S17
n	TTC
	Wt	FoxP-/-	Control	FoxP-RNAi1	FoxP-RNAi2	Control	UAS-FoxP-I1	UAS-FoxP-I2
1	1	4	2	10	8	21	8	5
2	1	5	4	8	30	17	9	24
3	1	3	6	13	1	10	3	1
4	4	3	3	19	11	23	19	4
5	4	2	12	8	16	15	3	2
6	2	8	7	5	21	12	3	6
7	3	4	2	16	3	2	2	6
8	1	15	10	8	13	5	4	8
9	1	4	9	14	65	13	52	4
10	1	18	11	12	25	73	8	4
11	2	70	16	14	28	7	34	5
12	3	84	13	1	100	12	3	2
13	3	2	12	28	13	2	3	12
14	1	28	2	14	22	4	12	7
15	1	22	8	10	21	28	1	6
16	4	4	1	8	6	14	2	3
17	2	26	4	39	2	10	1	2
18	9	20	1	39	6	1	6	3
19	1	10	2	21	57	61	5	7
20	1	3	6	2	14	1	5	5
21	1	10	22	15	39	8	1	2
22	1	1	38	13	17	3	1	1
23	1	1	1	7	15	87	2	16
24	1	32	1	21	3	22	10	3
25	1	10	1	29	2	21	9	2
26	1	7	3	100	6	3	1	25
27	23	6	2	9	53	8	1	7
28	10	6	6	3	14	1	5	2
29	5	5	5	10	16	14	3	7
30	1	21	1	1	3	2	7	16
31	1	100	2	4	22	1	1	3
32	1	12	18	9	38	2	6	28
33	1	24	2	3	55	4		7
34	15	3	1	43	93	3		7
35	1	3	6	11	91	24		26
36	1	1	17	21	14	23		5
37	6	40	4	2	30	3		4
38	3	37	10	5	4	18		25
39	5	3	9	17	15	20		10
40	5	6	17	4	6	3		4
41	5	56	13	57	15	4		2
42	5	9	11	1	5	46		3
43	5	1	28	8	2	1		86
44	6	6	6	2	15	69		4
45	1	4	12	16	32	10		2
46	5	13	5	22	18	6		11
47	5	5	2	6	16	67		48
48	5	4	3	2	100	5		18
49		2	7	73	25	6		2
50		13	1	3	3	17		1
51		2	10	36	23	4		12
52		10	3	19	12	74		2
53		10	3	12	8			15
54			11	10	6	8		5
55			4	2	13	2
56			16	1	24	29
57			4	33	28	4
58			4	10	13	6
59			15	6	1	5
60			28	1	37	3
61			2	1	3	15
62			4	34	64	27
63			1	49	33	17
64			20	10	31	7
65			6	6	18	12
66			19	9	2	19
67			4	33	3	2
68			100	7	36	4
69			8	14	6	7
70			1	1	79	13
71			1	29	35	19
72			21	5	67	25
73			1	2	70	14
74			1	5	28	6
75			2	16	12	21
76			1	4	100	2
77			2	5	10	4
78			5	12	100	1
79			2	22	12	1
80			2	40	56	2
81				25	16	1
82				5	2	2
83				14	14	5
84				7	90	2
85					12	2
86					3	2
87					100	17
88					27
89					6
90					26
91					35
92					22
93					29
94					25
95					9
96					89
97					26
98					6
99					33
100					39
101					10
102					1
103					28
104					48
105					19
106					6
107					10
108					1
109					16
110					10
111					4
112					45
113					48
114					10
115					100
116					16
n	48	53	80	84	116	87	32	54
AVG	3.47917	15.0566	8.575	15.369	27.069	14.1395	7.1875	9.75926
SD	4.04753	20.822	12.7317	16.715	27.1488	18.2152	10.4525	13.8645
SEM	0.584211	2.86012	1.42344	1.82376	2.5207	1.95287	1.84775	1.88672
